# Supplementary material for: Determination of variable region sequences from hybridoma immunoglobulins that target Mycobacterium tuberculosis virulence factors
Source: PLoS One. 2021 Aug 20;16(8):e0256079. doi: 10.1371/journal.pone.0256079 (PMC8378720; doi:10.1371/journal.pone.0256079)
Supplement: S2 Appendix — (ZIP) [file pone.0256079.s016.zip]

Archive with 2 entries (2 files):
- S2_Appendix.tif
- S2_Appendix_continue.tif
